# Supplementary material for: Efficacy of innovative polyglycolic acid sheet device delivery station system: a randomized prospective study
Source: Surg Endosc. 2018 Jan 8;32(7):3076–86. doi: 10.1007/s00464-017-6019-6 (PMC5988784; doi:10.1007/s00464-017-6019-6)
Supplement: Supplementary file 1 — How to make PGAs device delivery station system. An endoscopic injection sclerotherapy (EIS) balloon and a nasal endoscope were prepared. PGAs was cut into a 50-mm square sheet. One ring-shaped thread 3–4 mm in diameter was placed in each corner of the sheet, and each thread was a different color. The location of each colored thread is important for recognizing the orientation of PGAs. For example, the thread on the contralateral side to the black thread was green, and that to the white thread was purple. A 5-cm thread was attached to one side of the square PGAs and was used for housing the PGAs in the EIS balloon. PGAs was stored in the gap between the nasal endoscope and the EIS balloon. Approximately 4.5 ml of air was insufflated into EIS balloon. PGAs was sealed in the center of an EIS balloon. (ZIP 39262 KB) [file 464_2017_6019_MOESM1_ESM.zip]

Archive with 1 entries (1 files):
- VIDEO1 with narration.mpg
