# Supplementary material for: Efficacy of innovative polyglycolic acid sheet device delivery station system: a randomized prospective study
Source: Surg Endosc. 2018 Jan 8;32(7):3076–86. doi: 10.1007/s00464-017-6019-6 (PMC5988784; doi:10.1007/s00464-017-6019-6)
Supplement: Supplementary file 2 — Tight attachment of PGAs. Esophagogastroduodenoscopy revealed 0-IIa-type, early gastric cancer 45 mm in diameter in the posterior wall of the stomach. The post-ESD ulcer became 50 mm in diameter. NE-PGAs was inserted from the mouth to the stomach. After 4.5 ml of air was deflated from the EIS balloon, the nasal endoscope was pulled out. By grasping the thread attached to the corner of PGAs, PGAs was brought to the post-ESD ulcer using forceps. After the white thread was fixed at the proximal side of the ulcer edge, the black thread was fixed at the greater curvature. As the contralateral corner of the black thread was green, the green thread was fixed at the lesser curvature. In the same manner, the purple thread at the contralateral corner of the white thread was fixed at the distal side. Finally, the red thread at the corner of the PGAs was fixed at the center of the ulcer. More clips were added just above the ulcer floor to fix the periphery of the PGAs equally for tight attachment. Beriplast P®(combination of fibrin glue and thrombin) was applied equally to the artificial ulcer. The tight attachment of the PGAs to the post-ESD ulcer floor was completed. (ZIP 59805 KB) [file 464_2017_6019_MOESM2_ESM.zip]

Archive with 1 entries (1 files):
- VIDEO2 with narration.mpg
